# Supplementary material for: Distributions of Lanostene-Derived Triterpenoids and Glucan Content in the Fruiting Bodies of the Australian Ganoderma Species
Source: J Fungi (Basel). 2024 Oct 18;10(10):723. doi: 10.3390/jof10100723 (PMC11509325; doi:10.3390/jof10100723)
Supplement: Supplementary file 1 [file jof-10-00723-s001.zip]

Archive with 1 entries (1 files):
- jof-3249556-supplementary.pdf
